# Supplementary material for: Surgical Management for Transposed Ovarian Recurrence of Cervical Cancer: A Systematic Review with Our Experience
Source: Curr Oncol. 2022 Sep 29;29(10):7158–70. doi: 10.3390/curroncol29100563 (PMC9600108; doi:10.3390/curroncol29100563)
Supplement: Supplementary file 1 [file curroncol-29-00563-s001.zip]

Archive with 1 entries (1 files):
- curroncol-1893172-supplementary.pdf
